# Supplementary material for: Looking at the gender disparity in interventional radiology: a scoping review
Source: Br J Radiol. 2024 Aug 5;97(1162):1622–6. doi: 10.1093/bjr/tqae137 (PMC11417366; doi:10.1093/bjr/tqae137)
Supplement: tqae137_Supplementary_Data [file tqae137_supplementary_data.zip]

Archive with 3 entries (2 files):
- tqae137_Supplementary_Data/
- tqae137_Supplementary_Data/BJR 3 Appendices.docx
- tqae137_Supplementary_Data/PRISMA appendix- BJR3.docx
